# Supplementary material for: High-Performance Polymer Blends: Manufacturing of Polyetherimide (PEI)–Polycarbonate (PC)-Based Filaments for 3D Printing
Source: Polymers (Basel). 2024 Nov 30;16(23):3384. doi: 10.3390/polym16233384 (PMC11644298; doi:10.3390/polym16233384)
Supplement: Supplementary file 1 [file polymers-16-03384-s001.zip]

Archive with 1 entries (1 files):
- polymers-3329405-supplementary.pdf
